# Supplementary material for: Exploring Antioxidant Properties of Standardized Extracts from Medicinal Plants Approved by the Thai FDA for Dietary Supplementation
Source: Nutrients. 2025 Mar 4;17(5):898. doi: 10.3390/nu17050898 (PMC11901555; doi:10.3390/nu17050898)
Supplement: Supplementary file 1 [file nutrients-17-00898-s001.zip]

Archive with 1 entries (1 files):
- nutrients-3432147-supplementary.pdf
